# Supplementary material for: A Comprehensive Analysis of the Peanut SQUAMOSA Promoter Binding Protein-like Gene Family and How AhSPL5 Enhances Salt Tolerance in Transgenic Arabidopsis
Source: Plants (Basel). 2024 Apr 9;13(8):1057. doi: 10.3390/plants13081057 (PMC11055087; doi:10.3390/plants13081057)
Supplement: Supplementary file 1 [file plants-13-01057-s001.zip › Supplementary Table S1.xlsx]

## Sheet: Sheet1
The gene and protein features of AhSLP-gene family
Chromosome	Gene ID	Gene Name	Locus		AA	Mw	pI	Subcellular Localization	Sequence
arahy.Tifrunner.gnm1.Arahy.01	arahy.Tifrunner.gnm1.ann1.W095Z9.1	AhSPL1	106136828	106143239	1032	113272	7.32	Nucleus	MEARFGGKNQFLYGAVVPEMKGVGKRSLEWDLNDWRWDGDLFTAQQLNSVPSDCRSRQFFPPNPEIHANNNAINASNSISSSINPVEEGKRELEKKRRAVVIGEGEEREELNDEGGGGGGGGSSLNLNLGAQVYPIMVEGDEKSGKKTKVVETAATTSNRAVCQVQDCRVDLSGAKDYHRRHKVCDVHSKATKALVGNVMQRFCQQCSRFHALEEFDEGKRSCRRRLAGHNRRRRKTHPDAAGVNGGSLNGERGSSYLLMSLLRILSNMHSNGSDNTRNQDILSHLLGNLANLAGTLNERSIASLLEGSQGLVNSRTPEAALNVPNLNSNGPEASRPSGSPIKTGNGAIRQDPPRSMVQCEAAPLNAVTEKCVPLSHGAVAKLKPSGIQPSSNVLLSRD…
arahy.Tifrunner.gnm1.Arahy.01	arahy.Tifrunner.gnm1.ann1.AV6HSI.1	AhSPL2	109532029	109535909	523	57039.2	7.25	Nucleus	MESSWDYVTEEEKGYVSNDALSAAPPPPPSTLLRSKSSFLGWELKTPCSSFDNQCFEELGFPELLGKPLFNDLIGGSGHGGRITSSSNSTITTTTTVVDSSSGRDSLIDLKLGRFADHADVNVASFSKGAPVLCSSVSSTAPKRPRGSLGLHSQTSYCQVYGCNKDLSSSKDYHKRHKVCEVHSKTAVVIVNGIEQRFCQQCSRFHLLAEFDDGKRSCRKRLAGHNERRRKPQAGIHSGKAARLLHPCGSGNNSRFQGTMLSSASFISSDSDKYGMSSFWKPGKAEHGSDFWHPESRSLFPSYNGKQFPFLHESGATSTTTESIFYENNNQYKHVIAAQHPGSRPLFQNSSLGSDDFNLFDTSSTVQGLSGISDSCCALSLLSSQSQNSSSQSSGIPFV…
arahy.Tifrunner.gnm1.Arahy.02	arahy.Tifrunner.gnm1.ann1.79TY2T.1	AhSPL3	7144333	7146328	395	43847.9	7.79	Nucleus	MLDYEWGNPSIMLTGNEDGAAPPPSDQTHRQIFDHYASHALLPDHFLHGPGATTTAHNNANNPTTTIDLSHHHFSPQQTHHHVPHSFFDPRAFHAASSTHYPPPQPQPPPPPSMLSLDPLPHHAHCGPGHGLMLVPKSEDVGRPMDFVGSRIGLNLGGRTYFSSSEDDFVSRLYRRSRPAEPGSTASSNSPRCQAEGCNADLSQAKHYHRRHKVCEFHSKASTVIAAGLTQRFCQQCSRVWLDPQLAEWLGWGWRCLGEVGMEKTEVPLGEVLIMIEVTVHGEIPRAFASPNMFVVRLWFHLLSEFDNGKRSCRKRLADHNRRRRKTQQPPAQDIHKSQPATNLDNVARSPPESGAQSSSSVTVAVSPPDYFRQRPYQTGSPSTTSSSLFFSSGQ
arahy.Tifrunner.gnm1.Arahy.03	arahy.Tifrunner.gnm1.ann1.TYJ1PE.1	AhSPL4	113289145	113292839	458	50268.9	7.41	Nucleus	MKTHNFLKSFHFTLVNSLLFFPCNLRAEKSEANNRGSGSIHLAMDWNLKAPPSWDLTEVDEATLPNIETVDGSTRFGVYRTKEGEFSVDLKLGQVGNSATEPVLVTNSNKSNKDAVAAGVGVGVGVGVSNSKMVMQSPSSGSSKRARAINNGTQTVSCLVDGCNSDLSTCRDYHRRHKVCELHSKTAQVTIAGHKQRFCQQCSSPFFLPERFHSLEEFDEGKRSCRKRLDGHNRRRRKPQPEPITRGGSFLSSFQGSQLLPFSGSHVFPSSGVVNAGWSAGLVTSCGDVRLHSHSSQQQQQMHMVDKQDLFLGSSPTPYNNNKEGKQQLAFLQVDNHHHHHAGAASSMCLRNMFCDNTLTSSVHDSSCALSLLSSPQTTHNPGNGLNQLVPQPHTHHTH…
arahy.Tifrunner.gnm1.Arahy.03	arahy.Tifrunner.gnm1.ann1.18KTSH.1	AhSPL5	128272407	128274162	155	17779.3	6.01	Nucleus	MDTSRAEGKRTLLRYKEEEEEEDDEETEEEEEEDTGGYGEEYGGGGRRKRAMTDLMSSKRGFKGGGGSSMPPSCQVDGCDSDLSKGKQYHRRHKVCENHAKAPSVHISGQQQRFCQQCSRFHELSEFDDSKRSCRRRLAGHNERRRKNAIEYHGE
arahy.Tifrunner.gnm1.Arahy.03	arahy.Tifrunner.gnm1.ann1.6IJR0K.1	AhSPL6	141993920	141997041	455	50819.5	6.55	Nucleus	MNRSLIRIAIAVVNLLFPTIDFDGEKSEFKSGFAAIKLTVEFFWIVPSRSLNFSALPMEWNAKSPSQWEWEHLFFSNAKVTENPKLQPPPDWSGEANGETNVGLLDNSGGSGCSESELMNPSSSRSSKSASINSSSNRDSKTSIFTLESSQDDSSGKKEELVENSHSHEAPPGSGEPLLTLKLGKRLYFEDVCPGSDAKKNQSSSGAPIQAVSSGKKSKSNAQNMQYPCCQVEGCGLDLLSAKDYHRKHRVCENHSKSPKVVIAGLERRFCQQCSRFHGLSEFDENKRSCRRRLSDHNARRRKPHPETVQLNPSDLTPSPFAVGRQQISPFTYTTSGAANTVWQDMRRSKQLPQTKDFLLKAVKGNNEIPSVEDSTTCSDTQDFQSALSLLSTESHQPQ…
arahy.Tifrunner.gnm1.Arahy.04	arahy.Tifrunner.gnm1.ann1.DP1F98.1	AhSPL7	1385891	1391110	425	47121.2	6.71	Nucleus	MEWNAKSLGQWDWENLYSFNTKPTENSKLQPTDWSMEADGEINVGLIYPSGGSACSGSELIHASSRSSKSASMNSSSNGDSKASTTMFTFERSQDDSTGKKELSKEEPVENSPAPEPSSASGEPLLTLKLGKRLYFEDVCAGSDSKKPSSIDVPISSSNTGKKCKANIQNLQHPSCQVEGCGLDLSSAKDYHRKHRVCESHSKSPRVLIAGFERRFCQQCSRFHGLSEFDDKKRSCRRRLSDHNARRRKPQPEAVQLNTSALSSSPYDARQLMNPFVYSRAATNIGWQDIQNSRLPQTKDFLMRPAKAFDKIPSIVTMLSDDFSDLASKGMATNGKEDPISSSDPNATQDVSRALSLLSTNSWSTYAMTPRFPLPSSQYSHLDQQPANPNMCIPFSDCD…
arahy.Tifrunner.gnm1.Arahy.04	arahy.Tifrunner.gnm1.ann1.M2TLIU.1	AhSPL8	3460397	3466318	794	89366	6.85	Nucleus	MEPLPSLPSPLNNNNNNNNMDDSSSIWDLTYLLDFNLDDLPLDPHQPSQPLDFDPPAAPDPHNIPPPSPLPANDKVRKRDPRLTCSNFLAGRVPCACPEIDAQIENEGLPGKKRVRTASAARGSPPTVCCQVPGCEVDITELKGYHRRHRVCLRCANAATVMLDGEAKRYCQQCGKFHVLSDFDEGKRSCRRKLERHNNRRRRKPADSRAEAAHEPLPVAQNEDSNNDGETGKGLDSSNLSCEINEKEVSLDLEDEPVANLNSAPDMQNITNDSVMTFLASGETQVNSGKDASNLSNSPSYCDNKSAYSSLCQTGRISFKLYDWNPAEFPRRLRHQIFQWLASMPVELEGYIRPGCTILTIFIAMPKNMWINLQEDPMYYVRDLVAPGKFLSARGNALI…
arahy.Tifrunner.gnm1.Arahy.05	arahy.Tifrunner.gnm1.ann1.XJ8SWS.1	AhSPL9	3993230	3994486	145	16924.8	8.83	Nucleus	MDHRTEEEREQQNLGEEAVHDEKRRKQKITIRLVYADGSSRWNSSSSCTALSYCCQADECLADLQAAKRYNRRHKVCERHAKAPVVLVSGTRQRFCQQCSKFHELALFDDNKRSCRERLASHNERRRKAQAHHADLQSQPESDIN
arahy.Tifrunner.gnm1.Arahy.05	arahy.Tifrunner.gnm1.ann1.6CYD98.1	AhSPL10	74546101	74550114	448	50744.7	5.92	Nucleus	MEPWSYVPDEKGYLFSDEMDFSLDAFVRSRKAMTEWDNKASCNFERGGFNSEREVVRSMEFVDLGFPDLFRKPFELDSNLSRRGNTSAQVIDLDSSLGEEESESKHLSSLGELKAQDTSLIDLKLGRIADCQAASNDKVGNEGFTLIPMQQPSPTTLAKRARTSCSPNQTPVCQVYGCNMDLSSSKDYHKRHKVCDVHSKTAKVIVNGIEQRFCQQCSRFQLLAEFDDGKRSCRRRLAGHNERRRKPQFDYMTSKQHKILHSHQGARYMESSLQKRPQFSFPDIFRSGKYDKISQNGNVKLEEEFIFSPQFAAPVAHGQELSSRALSLLSAQSQIPSRPSEENPLASSFSFHSISEMPLDISNEGKYVVDESFPCEMNHKEFIKSESAMLSDAGHPDHR…
arahy.Tifrunner.gnm1.Arahy.06	arahy.Tifrunner.gnm1.ann1.46KP2H.2	AhSPL11	6891074	6896616	828	91863.7	5.78	Nucleus	MNIIDSSQKLLNFINLKFHMLQEFDEGKRSCRRRLAGHNKRRRKTNNDAVPNATSLNDDQTISYLLISLLKILSNMHSDRSDQTTDQDLLTHLLRSLASQNGDQGGKNLSNLLAQPENLLKEGSSSGKSEMVSTLFSNGSQGSPSVIQQHQAISVAELQHQVMHAHDIMPTDQQIMSSTKPSASNSPPTYSEARDSTAGQTKINNFDLNDIYIDSDDGIEDIEKLPVSANLGTSSLEYPWTQHDSHQSSPPQTSGNSDSASAQSPSSSSGEAQSRTDRIVFKLFGKEPNDFPLVLRAQILDWLSHSPTDMESYIRPGCIVLTIYLRQSEAMWEELCYDLTSSLSRLLDVSDVDFWRTGWVHIRVQHQLAFVFNGQVVIDTSLPFRSNNYGKILSVSPIA…
arahy.Tifrunner.gnm1.Arahy.06	arahy.Tifrunner.gnm1.ann1.1D9JMR.1	AhSPL12	12904268	12907298	338	36532.7	9.47	Nucleus	MASGGRTATNNHKNQPPSSTVESLNGLKFGQKIYFEDLGLSTPSTTYSTSSSSSAVGVPKKGRGGSVQHAQQPPRCQVEGCKADLSDAKAYYSRHKVCAMHSKSPTVTVSGLQQRFCQQCSRFHQLPEFDQGKRSCRRRLAGHNERRRKPPPSSNFLTSRYARLSSSLFDDSGKGGSFLMEFASYPKLGLRNTVPNPRSSQPSWQGYSETSSDLFLQGSVGGTSIPNLRHPLPSSESYAGVADSSCALSLLSSQTWGSSNMAPSLGLNNMLNFSGAPVTQLAASSHGESIHQVPNPWWCSNKVVPDLGLGQFSQLPNSQVPGEFDALEPGRRHHVNLE
arahy.Tifrunner.gnm1.Arahy.06	arahy.Tifrunner.gnm1.ann1.CR8XX2.1	AhSPL13	101860250	101863721	346	38895.6	7.98	Nucleus	MDWDWKEFAWDASELDPSHKNSNSEEASSVDLRLAGEASDLEKKEEESSIRTVSSSSSSAKRSRLQNGPQNLSCLVDGCSFDLSDCREYHRRHRVCEKHSKTPVVLVGGKQQRFCQQCSRFHSLGEFDEVKRSCRKRLDGHNRRRRKPQPPSFLMSSEKFMYNYKGPRILHFGNPQPYANPIVRNMWPAASISGAKAEYDHHRFLYRIDKHRQDKELLLWQDNVPKSFNESTAMPGTPIHQPICGSTIAPSTTAKLGLKKPLPSDGKPGCFDAGCALYLLSTIQTQTQSPSSGTEQFDAAVDKPGSHQVLVLDANTTNLHCNGMLQMGHDGLVENGDSLALPFFWE
arahy.Tifrunner.gnm1.Arahy.08	arahy.Tifrunner.gnm1.ann1.B3PCVN.1	AhSPL14	34167632	34169023	173	19935.5	9.78	Nucleus	MDRGGGEDAPLEAKREPKPDEDHNNNNKKKKKKEVPVTWVSGKKGSGGGMRCCQAEKCKADLEEARQYHRRHRVCEYHAKAQVVLVSGIRQRFCQQCSRFHEIGEFDDTKRSCRRRLAGHNQRRRKNCDSQAEGSRRKGICPRLKKDTACGDDRSRIQIAIQESGAYKHFQIR
arahy.Tifrunner.gnm1.Arahy.08	arahy.Tifrunner.gnm1.ann1.XL1QYV.1	AhSPL15	39924458	39925404	233	26338.8	9.55	Nucleus	PPSLSTFLPPINPPTLLFFHSHFFPKRRFKKAIFFFLFIVVIVTMEARMRRTTVEKMRKDSTVDEVEEELEEEDESGVGDGVLAEEEKKKSAVGSGRRGSNGAGGVSPPSCQAERCGADLTEAKRYHRRHKVCEFHSKAPVVVVAGMRQRFCQQCSRFHDLAEFDEAKRSCRRRLAGHNERRRKSNIEPCNEGSGRGGKGQPPKESHCRNADDRGRTQMNISGSSGYKSFHIR
arahy.Tifrunner.gnm1.Arahy.10	arahy.Tifrunner.gnm1.ann1.GW0D9K.1	AhSPL16	2260932	2262478	131	15333.8	7.6	Nucleus	MGDSSWGERKSMKYNEEEEEEDEEYQDEDEGKKKRVVVVSNKRASSSSCTCQVDGCNADLSIAKQYHKRHKVCEYHAKAHSVLISQQHQRFCQQCSRFHELSEFDDSKRSCRRRLAGHNERRRKNSSDCQG
arahy.Tifrunner.gnm1.Arahy.10	arahy.Tifrunner.gnm1.ann1.EUS1NI.1	AhSPL17	104823332	104827765	547	59216.5	6.12	Nucleus	MESWSYVSEEKGYVSNDAISPPNTLGRNSKGSFLGWELKTPGGFSLENQGFEELGFPGMKQLPQDPNPIGSVHSRKIDNDPAMATPNAFSSRDDFNSKISDSLGDSNGGGRDSLIDLKLGRFPDHGDVGVAAPAFSKGAPILSSSESSTPPKRVRASGIHSQTAYCQVYGCNKDLSGCKDYHKRHKVCEVHSKTSKVIVNGIEQRFCQQCSRFHLLAEFDDGKRSCRKRLAGHNERRRKPQVGIHSGKPGRLLQPYGESRFQGNMLTSASFICQEILPAGALSSERYGTSDWWRPIKTEGGTGFRHLSSVPISNGHPQSRPLFPSYNEKQFPFLHENNDATSAGGSIFCENNSSYLPAIGGPNSGSQSLFQDTSIGGEDFNVFDTESAVQGLSGISDSG…
arahy.Tifrunner.gnm1.Arahy.10	arahy.Tifrunner.gnm1.ann1.W5ECAN.1	AhSPL18	116514814	116521071	1101	122210	8.07	Nucleus	MEKVAPPIFMHQALQSRFCDVPMTTTATTKKRDLSYDVDKSSSNGNWNPNAWSWDSVRFIGKPVPQQNGVVSVEEETLRLNLGSSGVSGSGGSVDPSVSRPSKRVRSASPTGTASYPMCQVDNCKEDLSSAKDYHRRHKVCELHSKASKAPLGNQMQRFCQQCSRFHPLTEFDEGKRSCRRRLAGHNRRRRKTQPEDVTSQPESVATGNAEIFNLLSAIASSQGQKPNGTVFLIRAINIAMFVDDNDRKFEDRSKIASQVPDKDQLVQILNRIPLPADLAAKLLNVGGKGQIQTSSYHHDKVNQSNSGPLTKDLLAVLSTTLSASTPNSQKSSQSSDSEKSRASADQVGESLQMRQHPQEFASVGDERSSGSSQSPVEDSDFPEVQVNLPLQLFSSSPE…
arahy.Tifrunner.gnm1.Arahy.11	arahy.Tifrunner.gnm1.ann1.Y93M2M.1	AhSPL19	129945877	129949750	523	56964.2	7.57	Nucleus	MESSWDYVTEEEKGYVSNDALSAAPPPPPSTLLRSKSSFLGWELKTPCSSFDNQCFEELGFPELLGKPLFNDLIGGSGHGGRITSSSNSTITTTTTVVDSSSGRDSLIDLKLGRFADHADVNVASFSKGAPVLCSSVSSTAPKRPRGSLGLHSQTAYCQVYGCNKDLSSSKDYHKRHKVCEVHSKTAVVIVNGIEQRFCQQCSRFHLLAEFDDGKRSCRKRLAGHNERRRKPQAGIHSGKAARLPHPCGSGNNSRFQGTMLSSASFISSDSDKYGMSSFWKPGKAEHGSDFWHPQSRSLFPSYNGKQFPFLHESGATPTTTESILYENNNQYKHVIAAQHPGSRPLFQNSSLGSDDFNLFDTSSTVQGLSGISDSCCALSLLSSQSQNSSSQSSGIPFV…
arahy.Tifrunner.gnm1.Arahy.11	arahy.Tifrunner.gnm1.ann1.XS47FH.1	AhSPL20	133345486	133351826	1033	113333	7.33	Nucleus	MEARFGGKNQFLYGAVVPEMKGVGKRSLEWDLNDWRWDGDLFTAQQLNSVPSDCRSRQFFPPNPEIHANNNAINASNSISSSINPGEEGKRELEKKRRAVVIGEGEEREELNDEGGGGGGGGGSSLNLNLGAQVYPIMVEGDEKSGKKTKVVETAATTSNRAVCQVQDCRVDLSGAKDYHRRHKVCDVHSKATKALVGNVMQRFCQQCSRFHALEEFDEGKRSCRRRLAGHNRRRRKTHPDAAGVNGGSLNGERGSSYLLMSLLRILSNMHSNGSDNTRNQDILSHLLGNLANLAGTLNERSVASLLEGSQGLVNSRTPEAAHNVPNLNSNGPEASRPSGSSIKTGNGAIRQDPPRSMVQCEAAPSNAVTEKCLPLGHGAAANLKPSGIQPSSNILLSR…
arahy.Tifrunner.gnm1.Arahy.12	arahy.Tifrunner.gnm1.ann1.LL5J3P.1	AhSPL21	9637089	9640000	395	43781.8	7.79	Nucleus	MLDYEWGNPSIMLTGNEDGAAPPPSDQTHRQIFDHYASHALLPDHFLHGPGATTAASNNAHNPTTTIDLSHHHFSPQQTHHHVPHSFFDPRAFHAASSTHYPPPHPQPPPPPSMLSLDPLPHHAHCGPGHGLMLVPKSEDVGRPMDFVGSRIGLNLGGRTYFSSSEDDFVSRLYRRSRPAEPGSTASSNSPRCQAEGCNADLSQAKHYHRRHKVCEFHSKASTVIAAGLTQRFCQQCSRVWLDPQLAEWLGWGWRCLGEVGIEKTEVPLGEVLIMIEVTVHGEIPRAFASPNMFVVRLWFHLLSEFDNGKRSCRKRLADHNRRRRKTQQPPAQDIHKSQPATNLDNVARSPPESGAQSSSSVTVAVSPPDYFRQRPYQTGSPSTTSSSLFFSSGQ
arahy.Tifrunner.gnm1.Arahy.12	arahy.Tifrunner.gnm1.ann1.QGI1CH.1	AhSPL22	9659725	9662636	395	43781.8	7.79	Nucleus	MLDYEWGNPSIMLTGNEDGAAPPPSDQTHRQIFDHYASHALLPDHFLHGPGATTAASNNAHNPTTTIDLSHHHFSPQQTHHHVPHSFFDPRAFHAASSTHYPPPHPQPPPPPSMLSLDPLPHHAHCGPGHGLMLVPKSEDVGRPMDFVGSRIGLNLGGRTYFSSSEDDFVSRLYRRSRPAEPGSTASSNSPRCQAEGCNADLSQAKHYHRRHKVCEFHSKASTVIAAGLTQRFCQQCSRVWLDPQLAEWLGWGWRCLGEVGIEKTEVPLGEVLIMIEVTVHGEIPRAFASPNMFVVRLWFHLLSEFDNGKRSCRKRLADHNRRRRKTQQPPAQDIHKSQPATNLDNVARSPPESGAQSSSSVTVAVSPPDYFRQRPYQTGSPSTTSSSLFFSSGQ
arahy.Tifrunner.gnm1.Arahy.13	arahy.Tifrunner.gnm1.ann1.8D185T.1	AhSPL23	92402390	92406755	432	49405.3	8.53	Nucleus	MLPLLCSTARPRDTVNSMASQFFDKFHVLSDFDEGKRSCRRKLERHNNRRQRKPADSRAEASHEPLPVAQNEDSNNDGETGKGLDSSNLSCEINEKEASLDLEDEPVANLNSAPDMQNITNDSVMTFLTSGETQVNSGKDASNLSNSPSYCDNKSAYSSLCQTGRISFKLYDWNPAEFPRRLRHQEDPMYYVRDLVAPGKFLSARGNALIYLNDMFFRVMKDGTSMTKFKVNMQAPRLHYVHPTYFEAGKPLEFVACGSNLMQPKFRHYAFVYLAMLGYAPMTEERRGILWFGRERLKYPLCSPNVKPRLLVSFSGKYLKCEYCVPSPHNWTGNNMSCAFENQLYKIYVPHTEETLFGPAFIKVKRKYGKGKLIFGSVTAQDLVDIIKAQLQREVDKRI…
arahy.Tifrunner.gnm1.Arahy.13	arahy.Tifrunner.gnm1.ann1.YYFQ06.1	AhSPL24	115933762	115937461	451	49433	7.99	Nucleus	MKTHNFLKSFHFTLVNSLLFFPCNLRAEKSEANNRGSGSIHLVMDWNLKAPPSWDLTEVDEATLPNIETVDGSTRFGVYRTKGGEFSVDLKLGQVGNSATEPVLVTNSNKSNKDAVAAGVGVGVGVGVSNSKMVMQSPSSGSSKRARAINNGTQTVSCLVDGCNSDLSTCRDYHRRHKVCELHSKTPQVTIAGHKQRFCQQCSRFHSLEEFDEGKRSCRKRLDGHNRRRRKPQPEPITRGGSFLSSFQGSQLLPFSGSHVFPSSGVVNAGWSAGLVTSCGDVRLHSHSSQQQQQMHMVDKQDLFLGSSPTPYNNNKEGKQQLAFLQVDNHHHHHAGAASSMCLRNMFCDNTLTSSVHDSSCALSLLSSPQTTHNPGNGLNQLVPQPHTHHTHHSSLMQQ…
arahy.Tifrunner.gnm1.Arahy.13	arahy.Tifrunner.gnm1.ann1.6HMZ07.1	AhSPL25	130693701	130695149	158	18126.7	5.71	Nucleus	LVPMDTSRAEGKRTLLRYKEEEEDDDEEETEEEEEEDTVGYGEEYGGGGRRKRAMTDLMSSKRGFKGGGGSSMAPSCQVDGCDSDLSEAKQYHRRHKVCEFHAKAPSVHISGQQQRFCQQCSRFHELSEFDDSKRSCRRRLAGHNERRRKNATEYHGE
arahy.Tifrunner.gnm1.Arahy.13	arahy.Tifrunner.gnm1.ann1.I2W0HI.1	AhSPL26	145043153	145046644	469	52272.2	6.55	Nucleus	MNRSLIRIAIAVVNLLLYSYASSVPVMLFPTIDFDGEKSEFKSGFAAIKLTVEFFWIVPGRSLNFSALPMEWNAKSPSQWEWEHLFFSNAKVTENPKLQPPPDWSGEANGETNVGLLDNSGGSGCSESELMNPSSSRSSKSASINSSSNRDSKTSIFTLESSQDDSSGKKEELVENSHSHEPPPGSGEPLLTLKLGKRLYFEDVCPGSDAKKNQSSSGAPIQAVSSGKKSKSNAQNMQYPCCQVEGCGLDLLSAKDYHRKHRVCESHSKSPKVVIAGLERRFCQQCSRFHGLSEFDENKRSCRRRLSDHNARRRKPHPETVQLNPSDLTPSPFAVGRQQISPFTYTTSGAATANTVWQDMRRSKQLPQTKDFLLKAVKGNNEIPSVEDSTTCSDTQDFQ…
arahy.Tifrunner.gnm1.Arahy.14	arahy.Tifrunner.gnm1.ann1.H3CMIK.1	AhSPL27	2014080	2019587	425	47121.2	6.71	Nucleus	MEWNAKSLGQWDWENLYSFNTKPTENSKLQPTDWSMEADGEINVGLIYPSGGSACSGSELIHASSRSSKSASMNSSSNGDSKASTTMFTFERSQDDSTGKKELSKEEPVENSPAPEPSSASGEPLLTLKLGKRLYFEDVCAGSDSKKPSSIDVPISSSNTGKKCKANSQNLQHPSCQVEGCGLDLSSAKDYHRKHRVCESHSKSPRVLIAGFERRFCQQCSRFHGLSEFDDKKRSCRRRLSDHNARRRKPQPEAVQLNTSPLSSSPYDARQLMNPFVYSRAATNIGWQDIQNSRLPQTKDFLMRPAKAFDKIPSIVTMLSDDFSDLASKGMATSGKEDPISSSDPNPTQDVSRALSLLSTNSWSTYAMTPRFPLASSQYSHLDQQPANPNMCIPFSDCD…
arahy.Tifrunner.gnm1.Arahy.14	arahy.Tifrunner.gnm1.ann1.1D7P49.1	AhSPL28	4778371	4784309	790	88925.6	6.59	Nucleus	MEPLPSLPPPLNNNNMDDSSSIWDLTYLLDFNLDDLPLDPHQPSQPLDFDPPAPPDPHNIPPASPLPANDKVRKRDPRLTCSNFLAGQVPCACPEIDAQLENEGLPGKKRVRTVSAARGSPPTVCCQVPGCEVDITELKGYHRRHRVCLRCANAATVMLDGEAKRYCQQCGKFHVLSDFDEGKRSCRRKLERHNNRRRRKPADSRAEAAHEPLPVAQNEDSTNDGETGKGLDSSNLSCEINEKEVSLDLEDEPVANLNSAPDMQNITNDSVMTFLASGETQVNSGKDVSNLSNSPSYCDNKSAYSSLCQTGRISFKLYDWNPAEFPRRLRHQIFQWLASMPVELEGYIRPGCTILTIFIAMPKNMWINLLEDPMYYVRDLVAPGKFLSARGNALIYLND…
arahy.Tifrunner.gnm1.Arahy.15	arahy.Tifrunner.gnm1.ann1.Y3P8MH.1	AhSPL29	3993230	3994486	145	16924.8	8.83	Nucleus	MDHRTEEEREQQNLGEEAVHDEKRRKQKITIRLVYADGSSRWNSSSSCTALSYCCQADECLADLQAAKRYNRRHKVCERHAKAPVVLVSGTRQRFCQQCSKFHELALFDDNKRSCRERLASHNERRRKAQAHHADLQSQPESDIN
arahy.Tifrunner.gnm1.Arahy.15	arahy.Tifrunner.gnm1.ann1.ED5I6F.1	AhSPL30	88114054	88118490	465	52712.9	5.86	Nucleus	MEPWSYVTDEKGYLFSDEMDFSLDAFVRSRKAMTEWDNKASCNFERGGLNSEREVVRSMEFVDLGFPDLFRKPFELDSNLSRRGNTSAQVIDLDSFLGEEESESKHLSSLGELKAHDTSLIDLKLGRIADCQAASNDKVGNEGFTLIPMQQPSPTTLAKRARTSCSPNQTPVCQVYGCDMDLSSSKDYHKRHKVCDVHSKTAKVIVNGIEQRFCQQCSRFHLLAEFDDGKRSCRRRLAGHNERRRKPQFDYMTSRQHKILHSHQGARYMESSLQKRPQFSFPDIFRCGTLFPAKYDKISQNGNVKLEEEFIFSPQFAAPVAHGQELSSRALSLLSAQSQIPSCHSEENPVASSFSFHSISEMPLDISNEGKYVVDESFPCEMNHKEFIKSESAMLSDAG…
arahy.Tifrunner.gnm1.Arahy.16	arahy.Tifrunner.gnm1.ann1.78DCKG.1	AhSPL31	7021332	7024367	343	36874.1	9.49	Nucleus	MAPGGRTATNNHKNQPPSSTVESLNGLKFGQKIYFEDLGLSTPSITSSTSSSSSAVGVPKKGRGGSVQHAQQPPRCQVEGCKADLSDAKAYYSRHKVCAMHSKSPTVTVSGLQQRFCQQCSRFHQLPEFDQGKRSCRRRLAGHNERRRKPPPSSNFLTSRYARLSSSLFDDSGKGGSFVMEFASYPKLGLRNTVPNPRSSQPISGTLSWQGYSETSSDLFLQGSVGGTSIPNVRHPPPSSESYAGVADSSCALSLLSSQTWGSSNMAPSLGLNNMLNFSGAPVTQLAASSHGESIHQVPNPWWCPNKVVPDLGLGQFSQLPNSQVPGEFDALEPGRRHHGNLE
arahy.Tifrunner.gnm1.Arahy.16	arahy.Tifrunner.gnm1.ann1.5CG51V.1	AhSPL32	13940917	13948123	1007	110835	5.97	Nucleus	MEARFGTEALQFYAMGGSSVGKRSMEWDLNDWKWDGDLFIARPLNPGPEHRQFFPAGTRIPVAGGPSNSNSSSSCSDEVDLGIRGGNKEGDKKRRVVVLEDDALNEESGTLSLKLGGGVGGHGGAQIGSWEGVNGKKSRVAGGNSNRAVCQVEDCGADLSSAKDYHRRHKVCEMHSKATKALVGNAMQRFCQQCSRFHMLQEFDEGKRSCRRRLAGHNKRRRKTNNDAVPNATSLNDDQTSSYLLISLLKILSNMHSDRSDQTTDQDLLTHLLRSLASQNGDQGGKNLSNLLAQPENLLKEGSSSGKSEMVSTLFSNGSQGSPSVIQQHQAISVAELQHQVMHAHDIMPTDQQIMSSTKPSASNSPPTYSEARDSTAGQTKINNFDLNDIYIDSDDGVE…
arahy.Tifrunner.gnm1.Arahy.16	arahy.Tifrunner.gnm1.ann1.JYN5FU.1	AhSPL33	133169257	133172520	346	38851.5	7.98	Nucleus	MDWDWKEFAWDASELDLSHKNSNSEEASSVDLRLAGEASDLEKKEEESSIRTVSSSSSSAKRSRLQNGPQNLSCLVDGCSSDLSDCREYHRRHRVCEKHSKTPVVLVGGKQQRFCQQCSRFHSLGEFDEVKRSCRKRLDGHNRRRRKPQPPSFLMSSEKFMYNYKGPRILHFGNPQPYANPIVRNMWPAASISGAKSEYDHHRFLYRIDKHRQDKELLLWQDNVPKSFNESTAMPGTPIHQPICGSTIAPSTTAKLGLKKPPPSDGKPGCFDAGCALYLLSTIQTQTQSPSSGTEQFDAAVDKPGSHQVLVLDANTTNLHCNGMLQMGHDGLVENGDSLALPFFWE
arahy.Tifrunner.gnm1.Arahy.18	arahy.Tifrunner.gnm1.ann1.LT7EDZ.1	AhSPL34	11463762	11465084	173	19753.4	9.77	Nucleus	MDRGGGEDAPLEAKREPKPDEDHNNNKKKKKKKEVPVTCVSGKKGSGGGMRCCQAEKCKADLEEARQYHRRHKVCEYHAKAQVVLVSGIRQRFCQQCSRFHEIGEFDDTKRSCRSRLAGHNKRRRKNSDSQAEGSRRKGICPRLKKDTACGDDRSRIQIAIQESGAYKHFQIR
arahy.Tifrunner.gnm1.Arahy.18	arahy.Tifrunner.gnm1.ann1.ND5MUT.1	AhSPL35	26016536	26017516	240	27268.9	9.55	Nucleus	WLWSTLLPPSLSTFLPPINPPTLLFFHSHFFPKRRFKKAIFFFLFIVVIVTMEARMRRTTVEKMRKDSTVDEVEEELEEEDESGVGDGVLAEEEKKKSAVGSGRRGSNGAGGVSPPSCQAERCGADLTEAKRYHRRHKVCEFHSKAPVVVVAGMRQRFCQQCSRFHDLAEFDEAKRSCRRRLAGHNERRRKSNIEPCNEGSGRGGKGQPPKESHCRNTDDRGRTQMNISGSSGYKSFHIR
arahy.Tifrunner.gnm1.Arahy.20	arahy.Tifrunner.gnm1.ann1.MVBZ07.1	AhSPL36	4355256	4356901	132	15391.8	8.11	Nucleus	MGDSSWGERKSMKYNEEEEEDEEYQDEDEGKKKRVVVVSSNKRASSSSSCNCQVDGCNADLSIAKQYHKRHKVCEYHAKAHSVLISQQHQRFCQQCSRFHELSEFDDSKRSCRRRLAGHNERRRKNSSDCQG
arahy.Tifrunner.gnm1.Arahy.20	arahy.Tifrunner.gnm1.ann1.EG887M.1	AhSPL37	129170431	129174869	547	59175.4	6.03	Nucleus	MESWSYVSEEKGYVSNDAISPPNSVGRNSKGSFLGWELKTPGGFSIENQGFEELGFPGMKQLPQDPNPISSVHSRKIDNDPAMATPNAFSSRDDFNSKISASLGDSNGGGCDSLIDLKLGRFPDHGDVGVVVPAFSKGAPILSSSESSTPPKRVRASGIHSQTAYCQVYGCNKDLSGCKDYHKRHKVCEVHSKTSKVIVNGIEQRFCQQCSRFHLLAEFDDGKRSCRKRLAGHNERRRKPQVGIHSGKPGRLLQPYGESRFQGNMLTSASFICQEILPAGALSSERYGTGDWWRPIKTEDGSGFRHLSSVPISNGHPQSRPLFPSYNEKQFPFLHENNDATSAGGSIFCENNSSYPPAIGGPNSGSQSLFQDTSIGGEDFNVFDTESAVQGLSGISDSG…
arahy.Tifrunner.gnm1.Arahy.20	arahy.Tifrunner.gnm1.ann1.NWS29J.1	AhSPL38	143387158	143393308	1032	114212	8.61	Nucleus	MEKVAPPIFMHQALQSRFCDVPMTTTATTKKRDLSYDVDKSSSNGNWNPNAWSWDSVRFIGKPVPQQNGVVSVEEETLRLNLGSSGVSGSGGSVDPSVSRPSKRVRSGSPTGTASYPMCQVDNCKEDLSSAKDYHRRHKVCELHSKASKAPLGNQMQRFCQQCSRFHPLTEFDEGKRSCRRRLAGHNRRRRKTQPEDVTSQPESVATGNAEIFNLLSAIASSQGQKPNGKFEDRSKIASQVPDKDQLVQILNRIPLPADLAAKLLNVGGKGQIQTSSYHHDKVNQSNSGPLTKDLLAVLSTTLSASTPNSQKSSQSSDSEKSRASADQVGESLQMRQYPQEFASVGDERSSGSSQSPVEDSDFPEVRVNLPLQLFSSSPEVGNPPKLTPSQKYFSSDSS…
