# Supplementary material for: A Comprehensive Analysis of the Peanut SQUAMOSA Promoter Binding Protein-like Gene Family and How AhSPL5 Enhances Salt Tolerance in Transgenic Arabidopsis
Source: Plants (Basel). 2024 Apr 9;13(8):1057. doi: 10.3390/plants13081057 (PMC11055087; doi:10.3390/plants13081057)
Supplement: Supplementary file 1 [file plants-13-01057-s001.zip › Supplementary Table S2.xlsx]

## Sheet: Sheet1
Duplicated pairs	Ka	Ks	Ka/Ks	Purifying selection	Duplicate type
AhSPL1-AhSPL20	0.00887647	0.040153	0.221066	Yes	Segmental
AhSPL2-AhSPL19	0.00665839	0.0426049	0.156282	Yes	Segmental
AhSPL2-AhSPL17	0.186675	0.708067	0.26364	Yes	Segmental
AhSPL2-AhSPL37	0.194775	0.753574	0.258469	Yes	Segmental
AhSPL3-AhSPL21	0.0067077	0.0140932	0.475953	Yes	Segmental
AhSPL4-AhSPL24	0.00285488	0.00669274	0.426564	Yes	Segmental
AhSPL5-AhSPL16	0.212877	2.01055	0.10588	Yes	Segmental
AhSPL5-AhSPL25	0.0277424	0.052932	0.524114	Yes	Segmental
AhSPL6-AhSPL26	0.00379808	0.0263329	0.144233	Yes	Segmental
AhSPL6-AhSPL27	0.210456	0.767786	0.274107	Yes	Segmental
AhSPL7-AhSPL26	0.203963	0.781209	0.261087	Yes	Segmental
AhSPL7-AhSPL27	0.00611105	0.0354048	0.172605	Yes	Segmental
AhSPL8-AhSPL28	0.00715011	0.0243239	0.293954	Yes	Segmental
AhSPL9-AhSPL29	0.0156783	0.0539022	0.290865	Yes	Segmental
AhSPL10-AhSPL30	0.0133316	0.032321	0.412474	Yes	Segmental
AhSPL11-AhSPL32	0.0151937	0.0403698	0.376363	Yes	Segmental
AhSPL12-AhSPL31	0.0104862	0.0290392	0.361106	Yes	Segmental
AhSPL14-AhSPL34	0.0148336	0.0276529	0.536421	Yes	Segmental
AhSPL15-AhSPL35	0.00183683	0.0197488	0.0930096	Yes	Segmental
AhSPL16-AhSPL25	0.213842	2.1313	0.100334	Yes	Segmental
AhSPL16-AhSPL34	0.396086	0.727653	0.544334	Yes	Segmental
AhSPL17-AhSPL19	0.00959629	0.0239064	0.401411	Yes	Segmental
AhSPL17-AhSPL37	0.187526	0.702061	0.267108	Yes	Segmental
AhSPL18-AhSPL38	0.00587847	0.0667024	0.0881299	Yes	Segmental
