# Supplementary material for: A Comprehensive Analysis of the Peanut SQUAMOSA Promoter Binding Protein-like Gene Family and How AhSPL5 Enhances Salt Tolerance in Transgenic Arabidopsis
Source: Plants (Basel). 2024 Apr 9;13(8):1057. doi: 10.3390/plants13081057 (PMC11055087; doi:10.3390/plants13081057)
Supplement: Supplementary file 1 [file plants-13-01057-s001.zip › Supplementary Table S3.xlsx]

## Sheet: At-Ah
AhSPL Gene Name	AhSPL Gene ID	AtSPL Gene ID
AhSPL4	arahy.Tifrunner.gnm1.ann1.TYJ1PE.1	transcript:AT5G50670.2(SPL13A)
AhSPL5	arahy.Tifrunner.gnm1.ann1.18KTSH.1	transcript:AT2G33810.1(SPL3)
AhSPL6	arahy.Tifrunner.gnm1.ann1.6IJR0K.1	transcript:AT1G27360.2(SPL11)
AhSPL8	arahy.Tifrunner.gnm1.ann1.M2TLIU.1	transcript:AT5G18830.3(SPL7)
AhSPL10	arahy.Tifrunner.gnm1.ann1.6CYD98.1	transcript:AT1G69170.1(SPL6)
AhSPL11	arahy.Tifrunner.gnm1.ann1.46KP2H.2	transcript:AT2G47070.1(SPL1)
AhSPL12	arahy.Tifrunner.gnm1.ann1.1D9JMR.1	transcript:AT2G42200.1(SPL9)
AhSPL12	arahy.Tifrunner.gnm1.ann1.1D9JMR.1	transcript:AT3G57920.1(SPL15)
AhSPL15	arahy.Tifrunner.gnm1.ann1.XL1QYV.1	transcript:AT3G15270.1(SPL5)
AhSPL15	arahy.Tifrunner.gnm1.ann1.XL1QYV.1	transcript:AT1G53160.1(SPL4)
AhSPL16	arahy.Tifrunner.gnm1.ann1.GW0D9K.1	transcript:AT2G33810.1(SPL3)
AhSPL24	arahy.Tifrunner.gnm1.ann1.YYFQ06.1	transcript:AT5G50670.2(SPL13A)
AhSPL25	arahy.Tifrunner.gnm1.ann1.6HMZ07.1	transcript:AT2G33810.1(SPL3)
AhSPL26	arahy.Tifrunner.gnm1.ann1.I2W0HI.1	transcript:AT1G27360.2(SPL11)
AhSPL28	arahy.Tifrunner.gnm1.ann1.1D7P49.1	transcript:AT5G18830.3(SPL7)
AhSPL30	arahy.Tifrunner.gnm1.ann1.ED5I6F.1	transcript:AT1G69170.1(SPL6)
AhSPL31	arahy.Tifrunner.gnm1.ann1.78DCKG.1	transcript:AT2G42200.1(SPL9)
AhSPL31	arahy.Tifrunner.gnm1.ann1.78DCKG.1	transcript:AT3G57920.1(SPL15)
AhSPL32	arahy.Tifrunner.gnm1.ann1.5CG51V.1	transcript:AT2G47070.1(SPL1)
AhSPL35	arahy.Tifrunner.gnm1.ann1.ND5MUT.1	transcript:AT3G15270.1(SPL5)
AhSPL35	arahy.Tifrunner.gnm1.ann1.ND5MUT.1	transcript:AT1G53160.1(SPL4)

## Sheet: Gm-Ah
AhSPL Gene Name	AhSPL Gene ID	GmSPL Gene ID
AhSPL1	arahy.Tifrunner.gnm1.ann1.W095Z9.1	transcript:KRH12726
AhSPL1	arahy.Tifrunner.gnm1.ann1.W095Z9.1	transcript:KRH02452
AhSPL1	arahy.Tifrunner.gnm1.ann1.W095Z9.1	transcript:KRH50645
AhSPL3	arahy.Tifrunner.gnm1.ann1.79TY2T.1	transcript:KRH48747
AhSPL3	arahy.Tifrunner.gnm1.ann1.79TY2T.1	transcript:KRH66610
AhSPL4	arahy.Tifrunner.gnm1.ann1.TYJ1PE.1	transcript:KRH41122
AhSPL4	arahy.Tifrunner.gnm1.ann1.TYJ1PE.1	transcript:KRH63786
AhSPL4	arahy.Tifrunner.gnm1.ann1.TYJ1PE.1	transcript:KRH59814
AhSPL4	arahy.Tifrunner.gnm1.ann1.TYJ1PE.1	transcript:KRH54163
AhSPL5	arahy.Tifrunner.gnm1.ann1.18KTSH.1	transcript:KRH21401
AhSPL5	arahy.Tifrunner.gnm1.ann1.18KTSH.1	transcript:KRH20415
AhSPL5	arahy.Tifrunner.gnm1.ann1.18KTSH.1	transcript:KRH10909
AhSPL5	arahy.Tifrunner.gnm1.ann1.18KTSH.1	transcript:KRH50085
AhSPL6	arahy.Tifrunner.gnm1.ann1.6IJR0K.1	transcript:KRG97403
AhSPL6	arahy.Tifrunner.gnm1.ann1.6IJR0K.1	transcript:KRH31510
AhSPL7	arahy.Tifrunner.gnm1.ann1.DP1F98.1	transcript:KRG97403
AhSPL7	arahy.Tifrunner.gnm1.ann1.DP1F98.1	transcript:KRH31510
AhSPL8	arahy.Tifrunner.gnm1.ann1.M2TLIU.1	transcript:KRH20987
AhSPL8	arahy.Tifrunner.gnm1.ann1.M2TLIU.1	transcript:KRH11289
AhSPL9	arahy.Tifrunner.gnm1.ann1.XJ8SWS.1	transcript:KRH28893
AhSPL10	arahy.Tifrunner.gnm1.ann1.6CYD98.1	transcript:KRH70971
AhSPL10	arahy.Tifrunner.gnm1.ann1.6CYD98.1	transcript:KRH75119
AhSPL11	arahy.Tifrunner.gnm1.ann1.46KP2H.2	transcript:KRH69159
AhSPL11	arahy.Tifrunner.gnm1.ann1.46KP2H.2	transcript:KRH31740
AhSPL12	arahy.Tifrunner.gnm1.ann1.1D9JMR.1	transcript:KRH71914
AhSPL12	arahy.Tifrunner.gnm1.ann1.1D9JMR.1	transcript:KRH67040
AhSPL12	arahy.Tifrunner.gnm1.ann1.1D9JMR.1	transcript:KRH38141
AhSPL12	arahy.Tifrunner.gnm1.ann1.1D9JMR.1	transcript:KRG95361
AhSPL14	arahy.Tifrunner.gnm1.ann1.B3PCVN.1	transcript:KRH22367
AhSPL15	arahy.Tifrunner.gnm1.ann1.XL1QYV.1	transcript:KRH21401
AhSPL15	arahy.Tifrunner.gnm1.ann1.XL1QYV.1	transcript:KRH10909
AhSPL15	arahy.Tifrunner.gnm1.ann1.XL1QYV.1	transcript:KRH27270
AhSPL15	arahy.Tifrunner.gnm1.ann1.XL1QYV.1	transcript:KRH22053
AhSPL16	arahy.Tifrunner.gnm1.ann1.GW0D9K.1	transcript:KRH21401
AhSPL16	arahy.Tifrunner.gnm1.ann1.GW0D9K.1	transcript:KRH20415
AhSPL16	arahy.Tifrunner.gnm1.ann1.GW0D9K.1	transcript:KRH22367
AhSPL16	arahy.Tifrunner.gnm1.ann1.GW0D9K.1	transcript:KRH10909
AhSPL16	arahy.Tifrunner.gnm1.ann1.GW0D9K.1	transcript:KRH50085
AhSPL17	arahy.Tifrunner.gnm1.ann1.EUS1NI.1	transcript:KRH03167
AhSPL17	arahy.Tifrunner.gnm1.ann1.EUS1NI.1	transcript:KRH63175
AhSPL17	arahy.Tifrunner.gnm1.ann1.EUS1NI.1	transcript:KRH56777
AhSPL17	arahy.Tifrunner.gnm1.ann1.EUS1NI.1	transcript:KRH54739
AhSPL18	arahy.Tifrunner.gnm1.ann1.W5ECAN.1	transcript:KRG89176
AhSPL18	arahy.Tifrunner.gnm1.ann1.W5ECAN.1	transcript:KRH49500
AhSPL19	arahy.Tifrunner.gnm1.ann1.Y93M2M.1	transcript:KRH63175
AhSPL19	arahy.Tifrunner.gnm1.ann1.Y93M2M.1	transcript:KRH56777
AhSPL19	arahy.Tifrunner.gnm1.ann1.Y93M2M.1	transcript:KRH54739
AhSPL19	arahy.Tifrunner.gnm1.ann1.Y93M2M.1	transcript:KRH03167
AhSPL19	arahy.Tifrunner.gnm1.ann1.Y93M2M.1	transcript:KRH70971
AhSPL20	arahy.Tifrunner.gnm1.ann1.XS47FH.1	transcript:KRH37686
AhSPL20	arahy.Tifrunner.gnm1.ann1.XS47FH.1	transcript:KRH12726
AhSPL20	arahy.Tifrunner.gnm1.ann1.XS47FH.1	transcript:KRH02452
AhSPL21	arahy.Tifrunner.gnm1.ann1.LL5J3P.1	transcript:KRH66610
AhSPL21	arahy.Tifrunner.gnm1.ann1.LL5J3P.1	transcript:KRH48747
AhSPL24	arahy.Tifrunner.gnm1.ann1.YYFQ06.1	transcript:KRH63786
AhSPL24	arahy.Tifrunner.gnm1.ann1.YYFQ06.1	transcript:KRH59814
AhSPL24	arahy.Tifrunner.gnm1.ann1.YYFQ06.1	transcript:KRH54163
AhSPL24	arahy.Tifrunner.gnm1.ann1.YYFQ06.1	transcript:KRH41122
AhSPL25	arahy.Tifrunner.gnm1.ann1.6HMZ07.1	transcript:KRH50085
AhSPL25	arahy.Tifrunner.gnm1.ann1.6HMZ07.1	transcript:KRH20415
AhSPL25	arahy.Tifrunner.gnm1.ann1.6HMZ07.1	transcript:KRH21401
AhSPL25	arahy.Tifrunner.gnm1.ann1.6HMZ07.1	transcript:KRH10909
AhSPL26	arahy.Tifrunner.gnm1.ann1.I2W0HI.1	transcript:KRH31510
AhSPL26	arahy.Tifrunner.gnm1.ann1.I2W0HI.1	transcript:KRG97403
AhSPL27	arahy.Tifrunner.gnm1.ann1.H3CMIK.1	transcript:KRH31510
AhSPL27	arahy.Tifrunner.gnm1.ann1.H3CMIK.1	transcript:KRG97403
AhSPL28	arahy.Tifrunner.gnm1.ann1.1D7P49.1	transcript:KRH20987
AhSPL28	arahy.Tifrunner.gnm1.ann1.1D7P49.1	transcript:KRH11289
AhSPL29	arahy.Tifrunner.gnm1.ann1.Y3P8MH.1	transcript:KRH28893
AhSPL30	arahy.Tifrunner.gnm1.ann1.ED5I6F.1	transcript:KRH70971
AhSPL30	arahy.Tifrunner.gnm1.ann1.ED5I6F.1	transcript:KRH75119
AhSPL31	arahy.Tifrunner.gnm1.ann1.78DCKG.1	transcript:KRH71914
AhSPL31	arahy.Tifrunner.gnm1.ann1.78DCKG.1	transcript:KRH67040
AhSPL31	arahy.Tifrunner.gnm1.ann1.78DCKG.1	transcript:KRH38141
AhSPL31	arahy.Tifrunner.gnm1.ann1.78DCKG.1	transcript:KRG95361
AhSPL32	arahy.Tifrunner.gnm1.ann1.5CG51V.1	transcript:KRH69159
AhSPL32	arahy.Tifrunner.gnm1.ann1.5CG51V.1	transcript:KRH31740
AhSPL32	arahy.Tifrunner.gnm1.ann1.5CG51V.1	transcript:KRH02452
AhSPL34	arahy.Tifrunner.gnm1.ann1.LT7EDZ.1	transcript:KRH22367
AhSPL35	arahy.Tifrunner.gnm1.ann1.ND5MUT.1	transcript:KRH22053
AhSPL35	arahy.Tifrunner.gnm1.ann1.ND5MUT.1	transcript:KRH27270
AhSPL37	arahy.Tifrunner.gnm1.ann1.EG887M.1	transcript:KRH03167
AhSPL37	arahy.Tifrunner.gnm1.ann1.EG887M.1	transcript:KRH63175
AhSPL37	arahy.Tifrunner.gnm1.ann1.EG887M.1	transcript:KRH56777
AhSPL37	arahy.Tifrunner.gnm1.ann1.EG887M.1	transcript:KRH54739
AhSPL38	arahy.Tifrunner.gnm1.ann1.NWS29J.1	transcript:KRG89176
AhSPL38	arahy.Tifrunner.gnm1.ann1.NWS29J.1	transcript:KRH49500

## Sheet: Sl-Ah
AhSPL Gene Name	AhSPL Gene ID	SlSPL Gene ID
AhSPL3	arahy.Tifrunner.gnm1.ann1.79TY2T.1	transcript:Solyc01g090730.3.1
AhSPL5	arahy.Tifrunner.gnm1.ann1.18KTSH.1	transcript:Solyc02g077920.3.1
AhSPL6	arahy.Tifrunner.gnm1.ann1.6IJR0K.1	transcript:Solyc05g015510.3.1
AhSPL7	arahy.Tifrunner.gnm1.ann1.DP1F98.1	transcript:Solyc05g015510.3.1
AhSPL8	arahy.Tifrunner.gnm1.ann1.M2TLIU.1	transcript:Solyc01g080670.3.1
AhSPL10	arahy.Tifrunner.gnm1.ann1.6CYD98.1	transcript:Solyc05g012040.3.1
AhSPL12	arahy.Tifrunner.gnm1.ann1.1D9JMR.1	transcript:Solyc10g078700.2.1
AhSPL14	arahy.Tifrunner.gnm1.ann1.B3PCVN.1	transcript:Solyc07g053810.3.1
AhSPL15	arahy.Tifrunner.gnm1.ann1.XL1QYV.1	transcript:Solyc07g053810.3.1
AhSPL16	arahy.Tifrunner.gnm1.ann1.GW0D9K.1	transcript:Solyc10g009080.3.1
AhSPL16	arahy.Tifrunner.gnm1.ann1.GW0D9K.1	transcript:Solyc02g077920.3.1
AhSPL17	arahy.Tifrunner.gnm1.ann1.EUS1NI.1	transcript:Solyc03g114850.3.1
AhSPL19	arahy.Tifrunner.gnm1.ann1.Y93M2M.1	transcript:Solyc03g114850.3.1
AhSPL21	arahy.Tifrunner.gnm1.ann1.LL5J3P.1	transcript:Solyc01g090730.3.1
AhSPL25	arahy.Tifrunner.gnm1.ann1.6HMZ07.1	transcript:Solyc10g009080.3.1
AhSPL25	arahy.Tifrunner.gnm1.ann1.6HMZ07.1	transcript:Solyc02g077920.3.1
AhSPL25	arahy.Tifrunner.gnm1.ann1.6HMZ07.1	transcript:Solyc07g053810.3.1
AhSPL26	arahy.Tifrunner.gnm1.ann1.I2W0HI.1	transcript:Solyc05g015510.3.1
AhSPL28	arahy.Tifrunner.gnm1.ann1.1D7P49.1	transcript:Solyc01g080670.3.1
AhSPL30	arahy.Tifrunner.gnm1.ann1.ED5I6F.1	transcript:Solyc05g012040.3.1
AhSPL31	arahy.Tifrunner.gnm1.ann1.78DCKG.1	transcript:Solyc10g078700.2.1
AhSPL34	arahy.Tifrunner.gnm1.ann1.LT7EDZ.1	transcript:Solyc07g053810.3.1
AhSPL35	arahy.Tifrunner.gnm1.ann1.ND5MUT.1	transcript:Solyc07g062980.3.1
AhSPL37	arahy.Tifrunner.gnm1.ann1.EG887M.1	transcript:Solyc03g114850.3.1

## Sheet: Os-Ah
AhSPL Gene Name	AhSPL Gene ID	OsSPL Gene ID
AhSPL4	arahy.Tifrunner.gnm1.ann1.TYJ1PE.1	transcript:Os11t0496600-00
AhSPL8	arahy.Tifrunner.gnm1.ann1.M2TLIU.1	transcript:Os05t0408200-01
AhSPL11	arahy.Tifrunner.gnm1.ann1.46KP2H.2	transcript:Os01t0292900-01
AhSPL12	arahy.Tifrunner.gnm1.ann1.1D9JMR.1	transcript:Os09t0491532-01
AhSPL24	arahy.Tifrunner.gnm1.ann1.YYFQ06.1	transcript:Os11t0496600-00
AhSPL28	arahy.Tifrunner.gnm1.ann1.1D7P49.1	transcript:Os05t0408200-01
AhSPL31	arahy.Tifrunner.gnm1.ann1.78DCKG.1	transcript:Os08t0509600-01
AhSPL31	arahy.Tifrunner.gnm1.ann1.78DCKG.1	transcript:Os09t0491532-01
AhSPL32	arahy.Tifrunner.gnm1.ann1.5CG51V.1	transcript:Os01t0292900-01

## Sheet: Collinear SPLs characteristics
One-to-one orthologous relationships between peanut and other four plant species.
Collinear AhSPL gene pairs in Arabidopsis	Collinear AhSPL gene pairs in soybean	Collinear AhSPL gene pairs in tomato	Collinear AhSPL gene pairs in rice	Common collinear AhSPL gene pairs in Arabidopsis, soybean, and tomato	Common collinear AhSPL gene pairs in Arabidopsis, soybean, tomato, and rice
AhSPL4	AhSPL1	AhSPL3	AhSPL4	AhSPL5	AhSPL8
AhSPL5	AhSPL3	AhSPL5	AhSPL8	AhSPL6	AhSPL12
AhSPL6	AhSPL4	AhSPL6	AhSPL11	AhSPL8	AhSPL28
AhSPL8	AhSPL5	AhSPL7	AhSPL12	AhSPL10	AhSPL31
AhSPL10	AhSPL6	AhSPL8	AhSPL24	AhSPL12
AhSPL11	AhSPL7	AhSPL10	AhSPL28	AhSPL15
AhSPL12	AhSPL8	AhSPL12	AhSPL31	AhSPL16
AhSPL15	AhSPL9	AhSPL14	AhSPL32	AhSPL25
AhSPL16	AhSPL10	AhSPL15		AhSPL26
AhSPL24	AhSPL11	AhSPL16		AhSPL28
AhSPL25	AhSPL12	AhSPL17		AhSPL30
AhSPL26	AhSPL14	AhSPL19		AhSPL31
AhSPL28	AhSPL15	AhSPL21		AhSPL35
AhSPL30	AhSPL16	AhSPL25
AhSPL31	AhSPL17	AhSPL26
AhSPL32	AhSPL18	AhSPL28
AhSPL35	AhSPL19	AhSPL30
	AhSPL20	AhSPL31
	AhSPL21	AhSPL34
	AhSPL24	AhSPL35
	AhSPL25	AhSPL37
	AhSPL26
	AhSPL27
	AhSPL28
	AhSPL29
	AhSPL30
	AhSPL31
	AhSPL32
	AhSPL34
	AhSPL35
	AhSPL37
	AhSPL38
