# Supplementary material for: A Comprehensive Analysis of the Peanut SQUAMOSA Promoter Binding Protein-like Gene Family and How AhSPL5 Enhances Salt Tolerance in Transgenic Arabidopsis
Source: Plants (Basel). 2024 Apr 9;13(8):1057. doi: 10.3390/plants13081057 (PMC11055087; doi:10.3390/plants13081057)
Supplement: Supplementary file 1 [file plants-13-01057-s001.zip › Supplementary Table S4.xlsx]

## Sheet: Sheet1
Primers in this study.
AhSPL5-qRT-F	5′‐GGGCTGAAGGGAAGAGAACC‐3′
AhSPL5-qRT-R	5′‐GAAGCCTCTCTTGCTGCTCA‐3′
DREB1A-qRT-F	5′‐AGGAGACGTTGGTGGAGGCT‐3′
DREB1A-qRT-R	5′‐ACGTCGTCATCATCGCCGTC‐3′
ERD11-qRT-F	5′‐CCCCTTTGGTAAAGTTCC‐3′
ERD11-qRT-R	5′‐ ATGTCCTTGCCAGTTGAG‐3′
ERF5-qRT-F	5′‐TTGAAGACGGAACAGAGC‐3′
ERF5-qRT-R	5′‐AGGAGATAACGGCGACAG‐3′
RAB18-qRT-F	5′‐GCATAGACTTTGCTCGGGAGT‐3′
RAB18-qRT-R	5′‐CCGCCAGACGAACCTTCA‐3′
